# Supplementary material for: Campylobacter jejuni Developed the Resistance to Bacteriophage CP39 by Phase Variable Expression of 06875 Encoding the CGPTase
Source: Viruses. 2022 Feb 26;14(3):485. doi: 10.3390/v14030485 (PMC8949473; doi:10.3390/v14030485)
Supplement: Supplementary file 1 [file viruses-14-00485-s001.zip › supplementary-1592165/Supplemetary materials/Supplemetary Tables.xlsx]

## Sheet: Table S1
Table S1 Strains and plasmids used in this study
Strain or plasmid	Mutation	Description	Resistance a	Source or reference
C. jejuni	NCTC12662	Wild-type		National Collection of Type Cultures (NCTC)
	NCTC12662∆motA	motA::aphA	Kan	This study
	NCTC12662∆kpsM	kpsM::cat	Cm	This study
	NCTC12662∆06810	06810::aphA	Kan	This study
	NCTC12662∆flaAB	flaAB::aphA	Kan	This study
	NCTC12662∆06875	06875::aphA	Kan	This study
	Δ06875::P06875	06875 mutant containing complementation plasmid (pUOA18-pmetK-06875)	Kan, Cm	This study
	NCTC12662∆06875(492delT)	06875 mutant containing complementation plasmid (pUOA18-pmetK-06876-492T)	Kan, Cm	This study
E.coli	DH5α	Cloning host		TaKaRa
Bacteriophage
C. jejuni phage	CP39			Sewage
Plasmids
	pMD-20T(simple)	Cloning and suicide vector	Amp	TaKaRa
	pRK2013	Helper plasmid	Kan	Biomedal
	pUOA18	Shuttle vector, PCR templet for Cmr cassette	Cm	[1]
	pRY107	PCR templet for Kanr cassette	Kan	[2]
	pMD20T-motA-kanr	Suicide plasmid for motA mutant construction	Amp, Kan	This study
	pMD20T-kpsM-cmr	Suicide plasmid for kpsM mutant construction	Cm, Kan	This study
	pMD20T-06810-kanr	Suicide plasmid for 06810 mutant construction	Amp, Kan	This study
	pMD20T-06875-kanr	Suicide plasmid for 06875 mutant construction	Amp, Kan	This study
	pUOA18-PmetK-06875	Complementation plasmid	Cm	This study
	pUOA18-PmetK-06875-492delT	Complementation plasmid	Cm	This study
a Abbreviations: Amp, ampicillin; Cm, chloramphenicol; Kan, kanamycin. Reference [1] Taylor D E. Genetics of Campylobacter and Helicobacter[J]. Annual Review of Microbiology, 1992, 46(1) :35-62. [2] Yao R, Alm R A, Trust T J, et al. Construction of new Campylobacter cloning vectors and a new mutational cat cassette[J]. Gene, 1993, 130(1) :127-130.

## Sheet: Table S2
Table S2 Reference strains for the phylogenetic analysis
Host strain	Phage	Accession number
Campylobacter jejuni	CP81	FR823450
Campylobacter jejuni	CPX	NC016562
Campylobacter jejuni	PC14	NC031909
Campylobacter jejuni	NCTC12673	NC015464
Campylobacter jejuni	PC5	KX229736
Campylobacter jejuni	CP30A	NC018861
Campylobacter jejuni	CP8	KF148616
Campylobacter jejuni	vB_CjeM_Los1	KX879627
Campylobacter jejuni	CP21	NC019507
Campylobacter jejuni	CPt10	NC027996
Campylobacter jejuni	CP220	NC027997
Enterobacteria spp.	T4	NC000866
Enterobacteria spp.	Mu	NC000929
Vibrio spp.	nt-1	NC021529
Staphylococcus spp.	Sb-1	NC023009
Pseudomonas spp.	Noxifer	MF063068
Salmonella spp.	SEN4	NC029015
Salmonella spp.	SJ46	NC031129

## Sheet: Table S3
Table S3 Primers used in this study
Primers	Sequence (5’-3’)a	Target gene/fragment	Reference
motA-up-F	AGAGGATCTACTAGTCATATGAAAGAACAAGCCCCTAGGGTTG	The upstream fragment of motA	This study
motA-up-R	CTTAGCATTATCAAATGGCCAAGAAACATAAATGTCC
motA-kanr-F	GGCCATTTGATAATGCTAAGACAATCACTAAAGAACTT	Kanamycin resistance cassette	This study
motA-kanr-R	GGAGATATTTACGCTTATCAATATATCTATAGAATGGGC		This study
motA-down-F	TGATAAGCGTAAATATCTCCTTGATTATTTTAAATCGC	The downstream fragment of motA	This study
motA-down-R	ACGGCCAGTGAATTCGAGCTCGGAAAAACAGGATATTCTACCGATG		This study
kpsM-up-F	AGAGGATCTACTAGTCATATGAAATTTTAAAAGGCAAATCTATATGTTGT	The upstream fragment of kpsM	This study
kpsM-up-R	CCCAGTTTGTCGCACTGATAAAGTTAATTAATCTAACTAAATCTTATCCTTTATT		This study
kpsM-cmr-F	TATCAGTGCGACAAACTGGGATT	Chloramphenicol resistance cassette	This study
kpsM-cmr-R	ATAATGGAGCGGACAACGAGTAAAA		This study
kpsM-down-F	CTCGTTGTCCGCTCCATTATTTTCTATACCTAACAATTTACATAAACTATAAT	The downstream fragment of kpsM	This study
kpsM-down-R	ACGGCCAGTGAATTCGAGCTCTATCTTCAAGCATAGAAGTGTTGATATCTT		This study
pMD20T-flaAB-upstream-F	AGAGGATCTACTAGTCATATGTCTAGATGATTATGGGTATATTAATGC	The upstream fragment of flaAB
pMD20T-flaAB-upstream-R	GCATTATCTTTCTTAGATGCTTTTATGCATCT
pMD20T-flaAB-kanr-F	GCATCTAAGAAAGATAATGCTAAGACAATCACTAAAGAACTT	Kanamycin resistance cassette
pMD20T-flaAB-kanr-R	AAGGATTTAAACGCTTATCAATATATCTATAGAATGGGC
pMD20T-flaAB-downstream-F	TGATAAGCGTTTAAATCCTTTTAAAAAAATTCAAGCT	The downstream fragment of flaAB
pMD20T-flaAB-downstream-R	ACGGCCAGTGAATTCGAGCTCTGCCACGCATCCTAATGTTG
06810-up-F	AGAGGATCTACTAGTCATATGATCTTTTTTTCCAATAAGACTAATTAGCA	The upstream fragment of 06810	This study
06810-up-R	GTGATTGTCTTAGCATTATCATTAATAAAAAAAAGTTATAATTAATATTATGTAATTTAG		This study
06810-kanr-F	GATAATGCTAAGACAATCACTAAAGAACTT	Kanamycin resistance cassette	This study
06810-kanr-R	CATTTGTCCTATCGCTTATCAATATATCTATAGAATGGGC		This study
06810-down-F	GATAAGCGATAGGACAAATGAAATTTATATCTTGAAGC	The downstream fragment of 06810	This study
06810-down-R	ACGGCCAGTGAATTCGAGCTCGACATATTATTTGTGCTATCGTTGAAGA		This study
06875-up-F	AGAGGATCTACTAGTCATATGTCTTTTTGCGCCATCATATGC	The upstream fragment of 06875	This study
06875-up-R	GCATTATCTTTTAGAAGACCTATAGTGCTATTTGTTCC		This study
06875-kanr-F	GGTCTTCTAAAAGATAATGCTAAGACAATCACTAAAGAACTT	Kanamycin resistance cassette	This study
06875-kanr-R	GAGAAATAGAAAAACACGCTTATCAATATATCTATAGAATGGGC		This study
06875-down-F	AGCGTGTTTTTCTATTTCTCTTAAATTTGAATATAAA	The downstream fragment of 06875	This study
06875-down-R	ACGGCCAGTGAATTCGAGCTCAGGAGAAACTGAAGAAATTTTAAAAATC
06875-pUOA18-F	TTTTAAATGAAAGGAGGATCCCTAATCCTTGTTTTGTAAGCTTATTAT	A fragment of 06875	This study
06875-pUOA18-R	GTGGCATCGTCAGTGATTCGAGCTCATGTTTTTGCAATTAAAATGTATAA
559A-up-F	TTTTAAATGAAAGGAGGATCCATGTTTTTGCAATTAAAATGTATAATTTTT	The first fragment of the 06875	This study
559A-up-R	CTCTAAATGTAGGCGCATATAAACATATTTTTTTCCATTAATTTGA
559A-down-F	ATATGCGCCTACATTTAGAGAAAATAAACATT	The latter fragment of the 06875	This study
559A-down-R	GTGGCATCGTCAGTGATTCGAGCTCCTAATCCTTGTTTTGTAAGCTTATTATAAATT
06875-outer-F	TTTAAACAAACAACCACAATACCAT	A fragment of 06875 and outer region	This study
06875-outer-R	TAAAGACAAGCGATAAACCAAGATT
aunderlined ends indicate homology arms

## Sheet: Table S4
Table S4 C. jejuni NCTC12662 genes with SNPs after phage CP39 infection
Phage-resistant isolates	Isolate No.	Gene	Function
12662_CP39R1	YZU 2117	B2K12_RS06335	PseD protein
		B2K12_RS06420	motility accessory factor
12662_CP39R2	YZU 2118	B2K12_RS03815	hypothetical protein
12662_CP39R3	YZU 2119	B2K12_RS06875	CDP-glycerol-glycerophosphate glycerophosphotransferase
12662_CP39R4	YZU 2120	B2K12_RS06385	PseD protein
		B2K12_RS06565	nucleotidyltransferase
